# Supplementary material for: Sorbitol mediates age-dependent changes in apple plant growth strategy through gibberellin signaling
Source: Hortic Res. 2024 Jul 11;11(8):uhae192. doi: 10.1093/hr/uhae192 (PMC11322524; doi:10.1093/hr/uhae192)
Supplement: Web_Material_uhae192 [file web_material_uhae192.zip]

Archive with 2 entries (2 files):
- Supplemental Figure.docx
- Supplementary Table S1.pdf
